# Supplementary material for: Heterologous mogrosides biosynthesis in cucumber and tomato by genetic manipulation
Source: Commun Biol. 2023 Feb 17;6:191. doi: 10.1038/s42003-023-04553-3 (PMC9938114; doi:10.1038/s42003-023-04553-3)
Supplement: Supplementary file 4 — Supplementary Data 1 [file 42003_2023_4553_MOESM4_ESM.xlsx]

## Sheet: Fig 2d
Fig. 2d
The Csactin is used as an internal control. Expression of Cucumber WT plants was set to 1.
			CT (U1 Fruits)	CT(U1 leave)	RQ (U1 Fruits)	RQ (U1 leave)
	SgSQE1	1st	27.5297	27.6838	67.495	102.928
		2nd	27.5366	27.4339	67.1724	122.394
		3rd	27.2702	27.1088	80.7959	153.332
		average			71.8211	126.218
		S.D.			6.34749	20.7544
	SgCS	1st	21.8664	27.4764	39444.3	810.228
		2nd	22.0267	27.4591	35295.9	819.973
		3rd	21.9948	27.3184	36083.3	903.96
		average			36941.2	844.72
		S.D.			1798.94	42.0772
	SgEPH2	1st	23.8977	23.4776	2894.13	4834.33
		2nd	23.8444	23.5123	3003.14	4719.45
		3rd	23.7837	23.69	3132.08	4172.45
		average			3009.78	4575.41
		S.D.			97.2541	288.769
	SgP450	1st	26.4704	27.0012	3223.42	2223.88
		2nd	26.5581	26.8908	3033.26	2400.76
		3rd	26.3888	26.9432	3410.87	2315.18
		average			3222.52	2313.27
		S.D.			154.162	72.22
	SgUGT269-1	1st	24.6873	25.9507	1135.37	101.911
		2nd	24.2714	25.9903	1514.72	99.1558
		3rd	24.7877	26.0394	1059.07	95.8376
		average			1236.39	98.9682
		S.D.			199.261	2.48313
	SgUGT289-3	1st	24.0007	26.5564	7706.65	1306.54
		2nd	23.8519	26.7456	8544.04	1145.92
		3rd	23.8176	26.6389	8749.51	1233.86
		average			8333.4	1228.77
		S.D.			451.046	65.6709

## Sheet: Fig 3b
Fig. 3b
	mogrosides (ng/g DW)		mogroside V (MV)	Siamenoside I (SI)	mogroside III ( MIII)	mogroside II-E (MII-E)	mogroside I-A (MI-A)
	U1 fruits	1st	590.812	99.8129	650.807	75.4326	56.711
		2nd	578.912	109.01	623.011	78.985	58.7127
		3rd	591.275	130.177	571.192	68.4823	58.5636
		Average	587	113	615.003	74.3	57.9958
		S.D.	7.00791	15.5704	40.4067	5.34217	1.11514
	U1 leave	1st	No Detected	85.6761	736.879	67.0278	73.2095
		2nd	No Detected	87.5356	690.857	72.5261	68.9567
		3rd	No Detected	83.3124	774.275	71.427	77.4093
		Average	0	85.508	734.004	70.327	73.1919
		S.D.	0	2.11662	41.7835	2.9095	4.22632
	Cucumber WT plants	1st	No Detected	No Detected	No Detected	No Detected	No Detected
		2nd	No Detected	No Detected	No Detected	No Detected	No Detected
		3rd	No Detected	No Detected	No Detected	No Detected	No Detected
		Average	0	0	0	0	0
		S.D.	0	0	0	0	0

## Sheet: Fig 5c
Fig. 5c
The Slactin is used as an internal control. Expression of micro-Tom WT plants was set to 1.
			CT (S8)	CT(S10)	CT (S14)	CT (S17)	RQ (S8)	RQ (S10)	RQ (S14)	RQ (S17)
	SgSQE1	1st	24.46	20.2	22.85	24.33	3.11666	55.7152	5.72258	2.51984
		2nd	23.97	20.31	23.25	24.54	4.37717	51.6251	4.33691	2.1785
		3rd	24.42	20.24	23.23	24.9	3.20428	54.1917	4.39745	1.69741
		average					3.56604	53.844	4.81898	2.13192
		S.D.					0.574675	1.68781	0.639422	0.337369
	SgCS	1st	23.31	22.38	23.43	24.25	6.23332	11.0809	3.45017	2.4005
		2nd	22.98	22.15	23.77	24.16	7.83536	12.996	2.72578	2.55502
		3rd	23.23	22.18	23.08	23.63	6.58873	12.7286	4.39745	3.68926
		average					6.8858	12.2685	3.52446	2.88159
		S.D.					0.686939	0.846845	0.684477	0.574583
	SgEPH2	1st	23.39	17.74	23.61	25.14	26.9087	1260.69	13.8967	5.91072
		2nd	23.61	17.51	23.81	25.3	23.1029	1478.58	12.0977	5.29024
		3rd	23.3	17.42	23.53	25.52	28.6408	1573.76	14.689	4.54202
		average					26.2175	1437.68	13.5611	5.24766
		S.D.					2.31308	131.042	1.08416	0.55958
	SgP450	1st	24.34	23.48	22.06	25.1	3.03143	5.1337	8.85607	1.32256
		2nd	24.79	23.32	21.71	25.59	2.21914	5.73582	11.2876	0.941696
		3rd	24.66	23.24	22.1	25.84	2.42839	6.06287	8.6139	0.791869
		average					2.55965	5.64413	9.58586	1.01871
		S.D.					0.344362	0.38483	1.20737	0.223393
	SgUGT269-1	1st	18.86	20.18	23.61	27.84	322.54	444.693	63.7049	4.51064
		2nd	18.63	20.28	23.75	27.78	378.286	414.913	57.8135	4.70219
		3rd	18.96	20.2	23.4	27.85	300.94	438.571	73.6868	4.47949
		average					333.922	432.726	65.0684	4.56411
		S.D.					32.5858	12.8409	6.55157	0.0984654
	SgUGT289-3	1st	21.94	19.54	29.29	23.26	402.636	2052.74	1.41095	97.4552
		2nd	21.66	19.56	28.95	22.94	488.879	2024.48	1.78592	121.656
		3rd	22.04	19.61	29.09	23.15	375.673	1955.52	1.62076	105.176
		average					422.396	2010.91	1.60587	108.096
		S.D.					48.282	40.8335	0.153442	10.0934

## Sheet: Fig 6b
Fig. 6b
	mogrosides (ng/g DW)		mogroside III ( MIII)
	S10	1st	25.6984
		2nd	25.1828
		3rd	25.5434
		Average	25.4749
		S.D.	0.264511
	Micro-Tom WT plants	1st	No Detected
		2nd	No Detected
		3rd	No Detected
		Average	0
		S.D.	0

## Sheet: Supplementary Fig. S4b
Supplementary Fig S4b
	mogrosides (ng/g DW)		Mogrol
	U1 fruits	1st	36.1927
		2nd	38.0988
		3rd	36.3653
		Average	36.8856
		S.D.	1.0542
	U1 leave	1st	13.1224
		2nd	12.9088
		3rd	12.6987
		Average	12.91
		S.D.	0.21182
	Cucumber WT plants	1st	No Detected
		2nd	No Detected
		3rd	No Detected
		Average	0
		S.D.	0

## Sheet: Supplementary Fig. S4d
Supplementary Fig S4d
	mogrosides (ng/g DW)		Mogrol
	S8	1st	4.74255
		2nd	3.65585
		3rd	4.23095
		Average	4.20978
		S.D.	0.543659
	S17	1st	5.94931
		2nd	6.09837
		3rd	5.90398
		Average	5.98389
		S.D.	0.101704
	Micro-Tom WT plants	1st	No Detected
		2nd	No Detected
		3rd	No Detected
		Average	0
		S.D.	0
